# Supplementary material for: Esomeprazole Decreases Soluble Fms-like Tyrosine Kinase-1 in Preeclamptic Pregnancy in Rats
Source: Int J Mol Sci. 2026 Mar 29;27(7):3105. doi: 10.3390/ijms27073105 (PMC13072813; doi:10.3390/ijms27073105)
Supplement: Supplementary file 1 [file ijms-27-03105-s001.zip]

Archive with 1 entries (1 files):
- ijms-4117476-supplementary.pdf
